# Supplementary material for: ﻿Caridinastellata, a new species of atyid shrimp (Decapoda, Caridea, Atyidae) with the male description of Caridinacavernicola Liang & Zhou, 1993 from Guangxi, China
Source: Zookeys. 2022 Jun 14;1104:177–201. doi: 10.3897/zookeys.1104.81836 (PMC9848748; doi:10.3897/zookeys.1104.81836)
Supplement: XML Treatment for Caridina stellata [file zookeys.1104.81836-treatment1.xml]

<!DOCTYPE tp:taxon-treatment
  PUBLIC "-//TaxonX//DTD Taxonomic Treatment Publishing DTD v0 20100105//EN" "tax-treatment-NSO.dtd">
<tp:taxon-treatment xmlns:tp="http://www.plazi.org/taxpub"><tp:treatment-meta><kwd-group><label>Taxon classification</label><kwd>
                  <named-content content-type="kingdom">Animalia</named-content>
                </kwd><kwd>
                  <named-content content-type="order">Decapoda</named-content>
                </kwd><kwd>
                  <named-content content-type="family">Atyidae</named-content>
                </kwd></kwd-group><mixed-citation publication-type="journal"><person-group><name><surname>Guo</surname><given-names>Guo-Cai</given-names></name><name><surname>Chen</surname><given-names>Qing-Hua</given-names></name><name><surname>Chen</surname><given-names>Wen-Jian</given-names></name><name><surname>Cai</surname><given-names>Chao-Huang</given-names></name><name><surname>Guo</surname><given-names>Zhao-Liang</given-names></name></person-group><article-title>﻿<italic><tp:taxon-name><tp:taxon-name-part taxon-name-part-type="genus" reg="Caridina">Caridina</tp:taxon-name-part><tp:taxon-name-part taxon-name-part-type="species" reg="stellata">stellata</tp:taxon-name-part></tp:taxon-name></italic>, a new species of atyid shrimp (<tp:taxon-name><tp:taxon-name-part taxon-name-part-type="order">Decapoda</tp:taxon-name-part></tp:taxon-name>, <tp:taxon-name><tp:taxon-name-part taxon-name-part-type="infraorder">Caridea</tp:taxon-name-part></tp:taxon-name>, <tp:taxon-name><tp:taxon-name-part taxon-name-part-type="family">Atyidae</tp:taxon-name-part></tp:taxon-name>) with the male description of <italic><tp:taxon-name><tp:taxon-name-part taxon-name-part-type="genus" reg="Caridina">Caridina</tp:taxon-name-part><tp:taxon-name-part taxon-name-part-type="species" reg="cavernicola">cavernicola</tp:taxon-name-part></tp:taxon-name></italic> Liang &amp; Zhou, 1993 from Guangxi, China</article-title><source>Zookeys</source><day>14</day><month>06</month><year>2022</year><volume>1104</volume><fpage>177</fpage><lpage>201</lpage><pub-id pub-id-type="doi">10.3897/zookeys.1104.81836</pub-id></mixed-citation></tp:treatment-meta><tp:nomenclature><label>﻿</label><tp:taxon-name>
                <object-id xmlns:xlink="http://www.w3.org/1999/xlink" content-type="arpha" xlink:type="simple">065D72F3-ECA6-5638-9596-0292E7F5CAC3</object-id>
                <tp:taxon-name-part taxon-name-part-type="genus" reg="Caridina">Caridina</tp:taxon-name-part>
                <tp:taxon-name-part taxon-name-part-type="species" reg="stellata">stellata</tp:taxon-name-part>
                <object-id xmlns:xlink="http://www.w3.org/1999/xlink" content-type="zoobank" xlink:type="simple">http://zoobank.org/61D64E94-8898-44A7-AD99-81FF0950ED83</object-id>
              </tp:taxon-name><tp:taxon-status xmlns:xlink="http://www.w3.org/1999/xlink" xlink:type="simple">sp. nov.</tp:taxon-status><xref ref-type="fig" rid="F2">Figs 2</xref><xref ref-type="fig" rid="F3">, 3</xref><xref ref-type="fig" rid="F4">, 4A, E</xref></tp:nomenclature><tp:treatment-sec sec-type="material" id="SECID0ETFAG"><title>Material examined.</title><p><bold><italic>Holotype</italic></bold>: male (<abbrev xmlns:xlink="http://www.w3.org/1999/xlink" content-type="institution" xlink:title="Foshan University" id="ABBRID0E5FAG" xlink:type="simple">FU</abbrev>, 2018-11-05-01), cl 5.4 mm, tl 20.8 mm, rl 2.6 mm, a stream near Liuchacun, Jinxiu Town, Jinxiu Yao Autonomous County, Laibin City, Guangxi Zhuang Autonomous Region, China (<named-content xmlns:xlink="http://www.w3.org/1999/xlink" content-type="dwc:verbatimCoordinates" xlink:type="simple"><named-content content-type="geo-json" specific-use="{&#34;type&#34;:&#34;Point&#34;,&#34;coordinates&#34;:[110.295539,24.066564]}" id="NCID0EGGAG" xlink:type="simple">24°3'59.63"N, 110°17'43.94"E</named-content></named-content>, alt. 622 m), 5 November 2018. <bold><italic>Paratype</italic></bold>: male (<abbrev xmlns:xlink="http://www.w3.org/1999/xlink" content-type="institution" xlink:title="Foshan University" id="ABBRID0EOGAG" xlink:type="simple">FU</abbrev>,2018-11-05-02), cl 5.3 mm, <bold><italic>Paratypes</italic></bold>: 15 males (<abbrev xmlns:xlink="http://www.w3.org/1999/xlink" content-type="institution" xlink:title="Foshan University" id="ABBRID0EWGAG" xlink:type="simple">FU</abbrev>, 2018-11-04-03), cl 5.0–6.2 mm; <bold><italic>Paratypes</italic></bold>: 29 females (<abbrev xmlns:xlink="http://www.w3.org/1999/xlink" content-type="institution" xlink:title="Foshan University" id="ABBRID0E5GAG" xlink:type="simple">FU</abbrev>, 2018-11-05-04), cl 4.9–6.6 mm, same collection data as for holotype.</p><p><bold><italic>Paratypes</italic></bold>: 17 males (<abbrev xmlns:xlink="http://www.w3.org/1999/xlink" content-type="institution" xlink:title="Foshan University" id="ABBRID0EKHAG" xlink:type="simple">FU</abbrev>,2019-03-20-01), cl 4.7–6.8 mm, three females (<abbrev xmlns:xlink="http://www.w3.org/1999/xlink" content-type="institution" xlink:title="Foshan University" id="ABBRID0EPHAG" xlink:type="simple">FU</abbrev>, 2019-03-20-02), cl 4.5–7.4 mm, a stream near Daxincun, Jinxiu Yao Autonomous County, Laibin City, Guangxi Zhuang Autonomous Region, China (<named-content xmlns:xlink="http://www.w3.org/1999/xlink" content-type="dwc:verbatimCoordinates" xlink:type="simple"><named-content content-type="geo-json" specific-use="{&#34;type&#34;:&#34;Point&#34;,&#34;coordinates&#34;:[110.253031,23.964658]}" id="NCID0EXHAG" xlink:type="simple">23°57'52.77"N, 110°15'10.91"E</named-content></named-content>, alt. 741 m), 20 March 2019.</p><p><bold><italic>Paratypes</italic></bold>: Four males (<abbrev xmlns:xlink="http://www.w3.org/1999/xlink" content-type="institution" xlink:title="Foshan University" id="ABBRID0EDIAG" xlink:type="simple">FU</abbrev>, 2019-03-19-01), cl 4.7–6.8 mm, 34 females, one ovigerous (<abbrev xmlns:xlink="http://www.w3.org/1999/xlink" content-type="institution" xlink:title="Foshan University" id="ABBRID0EIIAG" xlink:type="simple">FU</abbrev>, 2019-03-19-02), cl 4.5–7.4 mm, a stream near Jiajiangcun, Jinxiu Yao Autonomous County, Laibin City, Guangxi Zhuang Autonomous Region, China (<named-content xmlns:xlink="http://www.w3.org/1999/xlink" content-type="dwc:verbatimCoordinates" xlink:type="simple"><named-content content-type="geo-json" specific-use="{&#34;type&#34;:&#34;Point&#34;,&#34;coordinates&#34;:[110.143553,24.186994]}" id="NCID0EQIAG" xlink:type="simple">24°11'13.18"N, 110°8'36.79"E</named-content></named-content>, alt. 839 m). 19 March 2019.</p><p><bold><italic>Paratypes</italic></bold>: 31 males (<abbrev xmlns:xlink="http://www.w3.org/1999/xlink" content-type="institution" xlink:title="Foshan University" id="ABBRID0E3IAG" xlink:type="simple">FU</abbrev>, 2019-03-19-03), cl 4.7–6.8 mm, 12 females (<abbrev xmlns:xlink="http://www.w3.org/1999/xlink" content-type="institution" xlink:title="Foshan University" id="ABBRID0EBJAG" xlink:type="simple">FU</abbrev>, 2019-03-19-04), cl 4.5–7.4 mm, a stream near Liupai, Jinxiu Yao Autonomous County, Laibin City, Guangxi Zhuang Autonomous Region, China (<named-content xmlns:xlink="http://www.w3.org/1999/xlink" content-type="dwc:verbatimCoordinates" xlink:type="simple"><named-content content-type="geo-json" specific-use="{&#34;type&#34;:&#34;Point&#34;,&#34;coordinates&#34;:[110.140494,24.203544]}" id="NCID0EJJAG" xlink:type="simple">24°12'12.76"N, 110°8'25.78"E</named-content></named-content>, alt. 510 m), 19 March 2019.</p><p><bold><italic>Paratypes</italic></bold>: 10 males (<abbrev xmlns:xlink="http://www.w3.org/1999/xlink" content-type="institution" xlink:title="Foshan University" id="ABBRID0EVJAG" xlink:type="simple">FU</abbrev>, 2018-11-26-01), cl 4.7–6.8 mm, seven females (<abbrev xmlns:xlink="http://www.w3.org/1999/xlink" content-type="institution" xlink:title="Foshan University" id="ABBRID0E1JAG" xlink:type="simple">FU</abbrev>, 2018-11-26-02), cl 4.5–7.4 mm, a stream of Lotus Hill Scenic Spot, Dahua Yao Autonomous County, Hechi City, Guangxi Zhuang Autonomous Region, China (<named-content xmlns:xlink="http://www.w3.org/1999/xlink" content-type="dwc:verbatimCoordinates" xlink:type="simple"><named-content content-type="geo-json" specific-use="{&#34;type&#34;:&#34;Point&#34;,&#34;coordinates&#34;:[107.641806,24.052256]}" id="NCID0ECKAG" xlink:type="simple">24°3'8.12"N, 107°38'30.5"E</named-content></named-content>, alt. 350 m), 26 November 2018.</p></tp:treatment-sec><tp:treatment-sec sec-type="material" id="SECID0EHKAG"><title>Comparative material.</title><p><italic><tp:taxon-name><tp:taxon-name-part taxon-name-part-type="genus" reg="Caridina">Caridina</tp:taxon-name-part><tp:taxon-name-part taxon-name-part-type="species" reg="cantonensis">cantonensis</tp:taxon-name-part></tp:taxon-name></italic>: 10 females (cl: 4.8–6.9 mm), eight males (cl: 5.5–6.5 mm), Zaomushan, Foshan City, Guangdong Province (<named-content xmlns:xlink="http://www.w3.org/1999/xlink" content-type="dwc:verbatimCoordinates" xlink:type="simple"><named-content content-type="geo-json" specific-use="{&#34;type&#34;:&#34;Point&#34;,&#34;coordinates&#34;:[112.776667,22.739444]}" id="NCID0E2KAG" xlink:type="simple">22°44'22"N, 112°46'36"E</named-content></named-content>, alt. 56 m), 17 May 2018.</p><p><italic><tp:taxon-name><tp:taxon-name-part taxon-name-part-type="genus" reg="Caridina">Caridina</tp:taxon-name-part><tp:taxon-name-part taxon-name-part-type="species" reg="serrata">serrata</tp:taxon-name-part></tp:taxon-name></italic>: 17 females (CL: 3.3–6.7 mm), three ovigerous females (CL: 3.9–5.7 mm), 17 males (CL: 2.8–5.3 mm), Dong’ao Village, Dong’ao Island, Zhuhai City, Guangdong Province (<named-content xmlns:xlink="http://www.w3.org/1999/xlink" content-type="dwc:verbatimCoordinates" xlink:type="simple"><named-content content-type="geo-json" specific-use="{&#34;type&#34;:&#34;Point&#34;,&#34;coordinates&#34;:[113.707222,22.020000]}" id="NCID0EQLAG" xlink:type="simple">22°01'12"N, 113°42'26"E</named-content></named-content>, alt. 8.4 m), 23 August 2014.</p></tp:treatment-sec><tp:treatment-sec sec-type="diagnosis" id="SECID0EVLAG"><title>Diagnosis.</title><p>Rostrum long, straight, slightly sloping downwards, reaching to end of 2<sup>nd</sup> segment of antennular peduncle, occasionally reaching to end of 3<sup>rd</sup> segment of antennular peduncle; rostral formula 6-8+7-16/6-13. 1<sup>st</sup> pereiopod carpus 0.43–0.71 × as long as chela, 1.2–1.4 × as long as high; chela 1.8–2.4 × as long as broad; fingers 0.80–1.1 × as long as palm. 2<sup>nd</sup> pereiopodcarpus 1.1–1.3 × as long as chela, 4.0–4.8 × as long as high; chela 2.1–2.4 × as long as broad; fingers 1.1–1.4 × as long as palm. 3<sup>rd</sup> pereiopod propodus 4.0–5.5 × as long as dactylus, with two rows thin spines on the posterior margin, ischium with one spine on the posterior margin. 5<sup>th</sup> pereiopod propodus 4.2–5.3 × as long as dactylus, with two rows of thin spines on the posterior and lateral margins, dactylus terminating in one claw, with 35–40 spinules on flexor margin. Endopod of male 1<sup>st</sup> pleopod extending to 0.68 × exopod length, wider proximally, rectangle, about 3.7–3.9 × as long as wide, appendix interna well developed, arising from distal 1/6 of endopod, reaching end of endopod. Appendix masculina of male 2<sup>nd</sup> pleopod cylindrical, reaching to 0.58 length of endopod, appendix interna reaching to 0.50 length of appendix masculina. Uropodal diaeresis with 17–19 movable spinules. Eggs 0.84–0.89 × 1.27–1.39 mm in diameter.</p></tp:treatment-sec><tp:treatment-sec sec-type="description" id="SECID0ELMAG"><title>Description.</title><p><bold><italic>Body</italic></bold>: slender and sub-cylindrical, males up to 30.7 mm tl, females up to 32.5 mm tl.</p><p><bold><italic>Rostrum</italic></bold> (Fig. <xref ref-type="fig" rid="F2">2A</xref>): Long, straight, slightly sloping downwards, reaching to end of 2<sup>nd</sup> segment of antennular peduncle, occasionally reaching to end of 3<sup>rd</sup> segment of antennular peduncle; 0.39–0.48 of cl; armed dorsally with 13–24 teeth, including 6–9 on carapace posterior to orbital margin, ventrally with 6–13 teeth; rostrum formula 6-9+7-15/6-13; lateral carina dividing rostrum into two unequal parts, continuing posteriorly to orbital margin.</p><fig id="F2" position="float" orientation="portrait"><object-id xmlns:xlink="http://www.w3.org/1999/xlink" content-type="doi" xlink:type="simple">10.3897/zookeys.1104.81836.figure2</object-id><object-id xmlns:xlink="http://www.w3.org/1999/xlink" content-type="arpha" xlink:type="simple">EBA93684-82D4-5E3F-B718-6CA8CFB68E57</object-id><label>Figure 2.</label><caption><p><italic><tp:taxon-name><tp:taxon-name-part taxon-name-part-type="genus" reg="Caridina">Caridina</tp:taxon-name-part><tp:taxon-name-part taxon-name-part-type="species" reg="stellata">stellata</tp:taxon-name-part></tp:taxon-name></italic> sp. nov. <bold>A</bold> carapace and cephalic appendages, lateral view <bold>B</bold> antennule <bold>C</bold> antenna <bold>D</bold> mandible <bold>E</bold> maxillula <bold>F</bold> maxilla <bold>G</bold> first maxilliped <bold>H</bold> second maxilliped. Scale bars: 1.0 mm (<bold>A</bold>); 0.5 mm (<bold>B–C</bold>); 0.2 mm (<bold>D–H</bold>).</p></caption><graphic xmlns:xlink="http://www.w3.org/1999/xlink" xlink:href="zookeys-1104-177_article-81836__-g002.jpg" position="float" orientation="portrait" xlink:type="simple" id="oo_696283.jpg"><uri content-type="original_file" xlink:type="simple">https://binary.pensoft.net/fig/696283</uri></graphic></fig><p><bold><italic>Eyes</italic></bold> (Fig. <xref ref-type="fig" rid="F2">2A</xref>): Well developed, on short ocular peduncle, cornea globular.</p><p><bold><italic>Carapace</italic></bold> (Fig. <xref ref-type="fig" rid="F2">2A</xref>): Smooth, glabrous; antennal spine acute, fused with inferior orbital angle; pterygostomian margin rectangular, pterygostomian spine absent.</p><p><bold><italic>Antennule</italic></bold> (Fig. <xref ref-type="fig" rid="F2">2B</xref>): Peduncle reaching slightly short of scaphocerite; stylocerite long, reaching 0.40 of 2<sup>nd</sup> segment; anterolateral angle reaching 0.40 of 2<sup>nd</sup> segment; basal segment as long as combined length of 2<sup>nd</sup> and 3<sup>rd</sup> segments, 2<sup>nd</sup> segment about 0.60 of 1<sup>st</sup> segment, about 1.6 of 3<sup>rd</sup> segments; all segments with marginal plumose setae.</p><p><bold><italic>Antenna</italic></bold> (Fig. <xref ref-type="fig" rid="F2">2C</xref>): Peduncle about 0.40 × as long as scaphocerite; scaphocerite about 3.5 × as long as wide, outer margin straight, asetose, ending in a strong sub-apical spine, inner and anterior margins with long plumose setae.</p><p><bold><italic>Mandible</italic></bold> (Fig. <xref ref-type="fig" rid="F2">2D</xref>): Without palp; left incisor process with five sharp teeth; two groups of setae medially; molar process ridged.</p><p><bold><italic>Maxillula</italic></bold> (Fig. <xref ref-type="fig" rid="F2">2E</xref>): Lower lacinia broadly rounded, with several rows of plumose setae; upper lacinia elongate, medial edge straight, with 20–26 strong spinules and simple setae; palp simple, slightly expanded distally, with seven long simple setae.</p><p><bold><italic>Maxilla</italic></bold> (Fig. <xref ref-type="fig" rid="F2">2F</xref>): Scaphognathite tapers posteriorly, distally with regular row of long plumose setae and short marginal plumose setae continuing down proximal triangular process, furnished with numerous long plumose setae; upper and middle endite with marginal simple, denticulate and submarginal simple setae, distally with plumose setae; lower endite with long simple marginal setae; palp slightly shorter than the cleft of upper endite, wider proximally than distally, setose.</p><p><bold><italic>First maxilliped</italic></bold> (Fig. <xref ref-type="fig" rid="F2">2G</xref>): Palp broadly triangular ending in fringe-like tip and with terminal plumose setae; caridean lobe broad, with marginal plumose setae; exopodal flagellum well developed, with distally marginal plumose setae; ultimate and penultimate segments of endopod indistinctly divided; medial and distal margins of ultimate segment with marginal and sub-marginal rows of simple, denticulate and plumose setae; penultimate segments with marginal long plumose setae.</p><p><bold><italic>Second maxilliped</italic></bold> (Fig. <xref ref-type="fig" rid="F2">2H</xref>): Ultimate and penultimate segments of endopod indistinctly divided, reflected against basal segment; inner margin of ultimate, penultimate and basal segments with long setae of various types; exopod flagellum long, slender with marginal plumose setae distally.</p><p>Branchial formula typical for genus.</p><p><bold><italic>Third maxilliped</italic></bold> (Fig. <xref ref-type="fig" rid="F3">3A</xref>): Reaches middle of 3<sup>rd</sup> antennular peduncle segment, endopod three-segmented, penultimate segment as long as basal segment; distal segment 1.1 × as long as penultimate segment, ending in a large claw-like spine surrounded by simple setae, preceded by 12 spines with double arrangement along distal third of posterior margin, a clump of long and short simple, serrate setae proximally; exopod reaches to end of basal segment of endopod, distal margin with long plumose setae.</p><p><bold><italic>First pereiopod</italic></bold> (Fig. <xref ref-type="fig" rid="F3">3B</xref>): Reaches about end of eye; chela 1.8–2.4 × as long as high; 1.4–2.3 × length of carpus; movable finger 2.4–2.8 × as long as wide, 0.80–1.1 × length of palm, setal brushes well developed; carpus excavated disto-dorsally, 1.2–1.4 × as long as wide, 0.85–1.0 × length of merus.</p><fig id="F3" position="float" orientation="portrait"><object-id xmlns:xlink="http://www.w3.org/1999/xlink" content-type="doi" xlink:type="simple">10.3897/zookeys.1104.81836.figure3</object-id><object-id xmlns:xlink="http://www.w3.org/1999/xlink" content-type="arpha" xlink:type="simple">C9B73581-C373-54C8-B015-FED59003A970</object-id><label>Figure 3.</label><caption><p><italic><tp:taxon-name><tp:taxon-name-part taxon-name-part-type="genus" reg="Caridina">Caridina</tp:taxon-name-part><tp:taxon-name-part taxon-name-part-type="species" reg="stellata">stellata</tp:taxon-name-part></tp:taxon-name></italic> sp. nov. <bold>A</bold> third maxilliped <bold>B</bold> first pereiopod <bold>C</bold> second pereiopod <bold>D</bold> third pereiopod <bold>E</bold> fifth pereiopod <bold>F, H</bold> first male pleopod <bold>G</bold> second male pleopod <bold>I</bold> telson. Scale bars: 0.5 mm (<bold>A–E, I</bold>); 0.2 mm (<bold>F–H</bold>).</p></caption><graphic xmlns:xlink="http://www.w3.org/1999/xlink" xlink:href="zookeys-1104-177_article-81836__-g003.jpg" position="float" orientation="portrait" xlink:type="simple" id="oo_696284.jpg"><uri content-type="original_file" xlink:type="simple">https://binary.pensoft.net/fig/696284</uri></graphic></fig><p><bold><italic>Second pereiopod</italic></bold> (Fig. <xref ref-type="fig" rid="F3">3C</xref>): Reaches about end of 2<sup>nd</sup> antennular peduncle segment, more slender and longer than first pereiopod; chela 2.1–2.4 × as long as high; 0.76–0.94 × length of carpus; movable finger 3.4–4.9 × as long as wide and 1.1–1.4 × as long as palm, setal brushes well developed; carpus 4.0–4.8 × as long as wide, slightly excavated distally, about 1.1 × length of merus.</p><p><bold><italic>Third pereiopod</italic></bold> (Fig. <xref ref-type="fig" rid="F3">3D</xref>): Reaches beyond end of scaphocerite; dactylus 2.0–2.9 × as long as wide, ending in prominent claw-like spine surrounded by simple setae, behind which are 4–5 spines; propodus 4.0–5.5 × length of dactylus, bearing two rows of thin spinules on posterior and lateral margin, 8.0–9.9 × as long as wide; carpus 0.57–0.70 × length of propodus; merus 1.7–2.4 × length of carpus, with about 3–4 strong spines on the posterior margin; ischium with a spine on the posterior margin.</p><p><bold><italic>Fifth pereiopod</italic></bold> (Fig. <xref ref-type="fig" rid="F3">3E</xref>): Reaches middle of 2<sup>nd</sup> segment of antennular peduncle; dactylus 1.7–3.0 × as long as wide, ending in prominent claw-like spine surrounded by simple setae, behind which is a comb-like row of 35–40 spines; propodus 4.2–5.3 × length of dactylus, bearing two rows of spinules on posterior and lateral margins, 9.1–13.0 × as long as wide; carpus 0.43–0.58 × length of propodus; merus 1.4–1.5 × length of carpus, with about 3–4 strong spines on the posterior margin.</p><p>First four pereiopods with epipod.</p><p><bold><italic>First pleopod</italic></bold> (Figs <xref ref-type="fig" rid="F3">3F and H</xref>): Endopod in male is rectangle, about 0.70 × length of exopod, about 3.7–3.9 × as long as proximally wide, tip rounded, inner margin concave, bearing nearly equal spine setae, outer margin bearing nearly equal long and dense spine setae, distally absent (Fig. <xref ref-type="fig" rid="F3">3F</xref>) or bearing a few sparse thin spine setae (Fig. <xref ref-type="fig" rid="F3">3H</xref>); appendix interna well developed, arising from distal 1/5 of endopod, reaching to end of endopod, with cincinuli distally.</p><p><bold><italic>Second pleopod</italic></bold> (Fig. <xref ref-type="fig" rid="F3">3G</xref>): Appendix masculina rod-shaped, reaching about 0.60 × length of exopod, inner margin bearing and tip bearing nearly equally long and stout spine setae; appendix interna well developed, reaching about 0.50 × length of appendix masculina, with many cincinuli distally.</p><p><bold><italic>Telson</italic></bold> (Fig. <xref ref-type="fig" rid="F3">3I</xref>): 0.42–0.55 × length of cl, distinctly longer than sixth abdominal segment, tapering posteriorly, with a projection, dorsal surface with six pairs of stout movable spine setae including the pair at posterolateral angles; posterior margin with four pairs of intermedial plumose setae, the outer one usually strongest and longest. Exopodite of the uropod bears a series of 17–19 movable spinules along the diaresis.</p><p><bold><italic>Eggs</italic></bold> 0.84–0.89 × 1.27–1.39 mm in diameter.</p></tp:treatment-sec><tp:treatment-sec sec-type="Colouration" id="SECID0E6WAG"><title>Colouration.</title><p>Body semi-transparent, light reddish-brown colour, with small red pigment spots scattered on whole body, several large red-brown dots on the tergum and the posterior margin of the carapace, red-brown vertical stripes on topside of the 1<sup>st</sup> and 2<sup>nd</sup> pleon and lower lateral side of 1<sup>st</sup>, 3<sup>rd</sup>, 4<sup>th</sup> and 5<sup>th</sup> pleon and carapace; appendages transparent, with red-brown stripes in the distal part of each segment; telson and tail fan bright red (Fig. <xref ref-type="fig" rid="F4">4A</xref>)</p><fig id="F4" position="float" orientation="portrait"><object-id xmlns:xlink="http://www.w3.org/1999/xlink" content-type="doi" xlink:type="simple">10.3897/zookeys.1104.81836.figure4</object-id><object-id xmlns:xlink="http://www.w3.org/1999/xlink" content-type="arpha" xlink:type="simple">2B23A918-4AE1-550E-A02E-8DC8B47D5F5D</object-id><label>Figure 4.</label><caption><p>Habitats and live colouration of <italic><tp:taxon-name><tp:taxon-name-part taxon-name-part-type="genus" reg="Caridina">Caridina</tp:taxon-name-part><tp:taxon-name-part taxon-name-part-type="species" reg="stellata">stellata</tp:taxon-name-part></tp:taxon-name></italic> sp. nov. and <italic><tp:taxon-name><tp:taxon-name-part taxon-name-part-type="genus" reg="Caridina">C.</tp:taxon-name-part><tp:taxon-name-part taxon-name-part-type="species" reg="cavernicola">cavernicola</tp:taxon-name-part></tp:taxon-name></italic><bold>A</bold><italic><tp:taxon-name><tp:taxon-name-part taxon-name-part-type="genus" reg="Caridina">C.</tp:taxon-name-part><tp:taxon-name-part taxon-name-part-type="species" reg="stellata">stellata</tp:taxon-name-part></tp:taxon-name></italic> sp. nov. <bold>B–D</bold><italic><tp:taxon-name><tp:taxon-name-part taxon-name-part-type="genus" reg="Caridina">C.</tp:taxon-name-part><tp:taxon-name-part taxon-name-part-type="species" reg="cavernicola">cavernicola</tp:taxon-name-part></tp:taxon-name></italic>; <bold>E–H</bold> surrounding environment of <italic><tp:taxon-name><tp:taxon-name-part taxon-name-part-type="genus" reg="Caridina">C.</tp:taxon-name-part><tp:taxon-name-part taxon-name-part-type="species" reg="stellata">stellata</tp:taxon-name-part></tp:taxon-name></italic> sp. nov (<bold>E</bold>) and <italic><tp:taxon-name><tp:taxon-name-part taxon-name-part-type="genus" reg="Caridina">C.</tp:taxon-name-part><tp:taxon-name-part taxon-name-part-type="species" reg="cavernicola">cavernicola</tp:taxon-name-part></tp:taxon-name></italic> (<bold>F–H</bold>).</p></caption><graphic xmlns:xlink="http://www.w3.org/1999/xlink" xlink:href="zookeys-1104-177_article-81836__-g004.jpg" position="float" orientation="portrait" xlink:type="simple" id="oo_696285.jpg"><uri content-type="original_file" xlink:type="simple">https://binary.pensoft.net/fig/696285</uri></graphic></fig></tp:treatment-sec><tp:treatment-sec sec-type="etymology" id="SECID0EO1AG"><title>Etymology.</title><p><italic><tp:taxon-name><tp:taxon-name-part taxon-name-part-type="genus" reg="Caridina">Caridina</tp:taxon-name-part><tp:taxon-name-part taxon-name-part-type="species" reg="stellata">stellata</tp:taxon-name-part></tp:taxon-name></italic> is named after the Latin word stellatus, for dots, alluding to the pigmented pattern of the body.</p></tp:treatment-sec><tp:treatment-sec sec-type="remarks" id="SECID0E61AG"><title>Remarks.</title><p><italic><tp:taxon-name><tp:taxon-name-part taxon-name-part-type="genus" reg="Caridina">Caridina</tp:taxon-name-part><tp:taxon-name-part taxon-name-part-type="species" reg="stellata">stellata</tp:taxon-name-part></tp:taxon-name></italic> sp. nov. clearly belongs to the “<italic><tp:taxon-name><tp:taxon-name-part taxon-name-part-type="genus" reg="Caridina">Caridina</tp:taxon-name-part><tp:taxon-name-part taxon-name-part-type="species" reg="serrata">serrata</tp:taxon-name-part></tp:taxon-name></italic> group” of the genus and shows a strong morphological similarity with <italic><tp:taxon-name><tp:taxon-name-part taxon-name-part-type="genus" reg="Caridina">C.</tp:taxon-name-part><tp:taxon-name-part taxon-name-part-type="species" reg="cantonensis">cantonensis</tp:taxon-name-part></tp:taxon-name></italic> Yu, 1936 in shape and indentation of the rostrum. <italic><tp:taxon-name><tp:taxon-name-part taxon-name-part-type="genus" reg="Caridina">Caridina</tp:taxon-name-part><tp:taxon-name-part taxon-name-part-type="species" reg="stellata">stellata</tp:taxon-name-part></tp:taxon-name></italic> sp. nov. can be distinguished from <italic><tp:taxon-name><tp:taxon-name-part taxon-name-part-type="genus" reg="Caridina">C.</tp:taxon-name-part><tp:taxon-name-part taxon-name-part-type="species" reg="cantonensis">cantonensis</tp:taxon-name-part></tp:taxon-name></italic> by the broad palp of the 1<sup>st</sup> maxilliped with a finger-like tip (versus without a finger-like tip in <italic><tp:taxon-name><tp:taxon-name-part taxon-name-part-type="genus" reg="Caridina">C.</tp:taxon-name-part><tp:taxon-name-part taxon-name-part-type="species" reg="cantonensis">cantonensis</tp:taxon-name-part></tp:taxon-name></italic>); rostrum with more ventral teeth (6–13 versus 2–6 in <italic><tp:taxon-name><tp:taxon-name-part taxon-name-part-type="genus" reg="Caridina">C.</tp:taxon-name-part><tp:taxon-name-part taxon-name-part-type="species" reg="cantonensis">cantonensis</tp:taxon-name-part></tp:taxon-name></italic>); the stouter carpus of the 1<sup>st</sup> pereiopod (1.2–1.4 times as long as wide versus 1.5–1.7 in <italic><tp:taxon-name><tp:taxon-name-part taxon-name-part-type="genus" reg="Caridina">C.</tp:taxon-name-part><tp:taxon-name-part taxon-name-part-type="species" reg="cantonensis">cantonensis</tp:taxon-name-part></tp:taxon-name></italic>); the slender endopod of the 1<sup>st</sup> male pleopod, about 3.7–3.9 × as long as wide, wider proximally (versus 2.5–3.0, wider terminally in <italic><tp:taxon-name><tp:taxon-name-part taxon-name-part-type="genus" reg="Caridina">C.</tp:taxon-name-part><tp:taxon-name-part taxon-name-part-type="species" reg="cantonensis">cantonensis</tp:taxon-name-part></tp:taxon-name></italic>); completely different shape of the appendix masculina of male 2<sup>nd</sup> pleopod (Fig. <xref ref-type="fig" rid="F3">3G</xref> versus fig. 87r in <xref ref-type="bibr" rid="B16">Liang 2004</xref>); and relatively larger eggs, size of developed eggs 0.84–0.89 × 1.27–1.39 mm (versus 0.63–0.72 × 0.99–1.09 mm in <italic><tp:taxon-name><tp:taxon-name-part taxon-name-part-type="genus" reg="Caridina">C.</tp:taxon-name-part><tp:taxon-name-part taxon-name-part-type="species" reg="cantonensis">cantonensis</tp:taxon-name-part></tp:taxon-name></italic>). In addition, its distinctive colouration and patterns easily separate the two species when observed in the field.</p><p><italic><tp:taxon-name><tp:taxon-name-part taxon-name-part-type="genus" reg="Caridina">Caridina</tp:taxon-name-part><tp:taxon-name-part taxon-name-part-type="species" reg="stellata">stellata</tp:taxon-name-part></tp:taxon-name></italic> sp. nov. resembles <italic><tp:taxon-name><tp:taxon-name-part taxon-name-part-type="genus" reg="Caridina">C.</tp:taxon-name-part><tp:taxon-name-part taxon-name-part-type="species" reg="pacbo">pacbo</tp:taxon-name-part></tp:taxon-name></italic> Do, von Rintelen &amp; Dang, 2020 in colouration and pattern and also in the long stylocerite. Moreover, the type locality, Cao Bang Province, Vietnam, is close to Guangxi, China. However, the new species can be distinguished from <italic><tp:taxon-name><tp:taxon-name-part taxon-name-part-type="genus" reg="Caridina">C.</tp:taxon-name-part><tp:taxon-name-part taxon-name-part-type="species" reg="pacbo">pacbo</tp:taxon-name-part></tp:taxon-name></italic> by the longer rostrum, reaching end of 2<sup>nd</sup> segment of antennular peduncle, 0.39–0.48 of cl (versus close to end of 1<sup>st</sup> segment, 0.25–0.36 of cl in <italic><tp:taxon-name><tp:taxon-name-part taxon-name-part-type="genus" reg="Caridina">C.</tp:taxon-name-part><tp:taxon-name-part taxon-name-part-type="species" reg="pacbo">pacbo</tp:taxon-name-part></tp:taxon-name></italic>), with more ventral teeth (6–13 teeth versus 0–3 in <italic><tp:taxon-name><tp:taxon-name-part taxon-name-part-type="genus" reg="Caridina">C.</tp:taxon-name-part><tp:taxon-name-part taxon-name-part-type="species" reg="pacbo">pacbo</tp:taxon-name-part></tp:taxon-name></italic>); the stouter carpus of the 1<sup>st</sup> pereiopod (1.2–1.4 times as long as wide versus 1.3–1.7 in <italic><tp:taxon-name><tp:taxon-name-part taxon-name-part-type="genus" reg="Caridina">C.</tp:taxon-name-part><tp:taxon-name-part taxon-name-part-type="species" reg="pacbo">pacbo</tp:taxon-name-part></tp:taxon-name></italic>); the stouter chela of the 2<sup>nd</sup> pereiopod (2.1–2.4 times as long as wide versus 2.7–3.1 in <italic><tp:taxon-name><tp:taxon-name-part taxon-name-part-type="genus" reg="Caridina">C.</tp:taxon-name-part><tp:taxon-name-part taxon-name-part-type="species" reg="pacbo">pacbo</tp:taxon-name-part></tp:taxon-name></italic>) with carpus as long as the merus (versus longer than merus in <italic><tp:taxon-name><tp:taxon-name-part taxon-name-part-type="genus" reg="Caridina">C.</tp:taxon-name-part><tp:taxon-name-part taxon-name-part-type="species" reg="pacbo">pacbo</tp:taxon-name-part></tp:taxon-name></italic>); and the slender endopod of the 1<sup>st</sup> male pleopod (3.7–3.9 × as long as wide versus 2.9–3.3 in <italic><tp:taxon-name><tp:taxon-name-part taxon-name-part-type="genus" reg="Caridina">C.</tp:taxon-name-part><tp:taxon-name-part taxon-name-part-type="species" reg="pacbo">pacbo</tp:taxon-name-part></tp:taxon-name></italic>).</p><p><italic><tp:taxon-name><tp:taxon-name-part taxon-name-part-type="genus" reg="Caridina">Caridina</tp:taxon-name-part><tp:taxon-name-part taxon-name-part-type="species" reg="stellata">stellata</tp:taxon-name-part></tp:taxon-name></italic> sp. nov. also looks similar to <italic><tp:taxon-name><tp:taxon-name-part taxon-name-part-type="genus" reg="Caridina">C.</tp:taxon-name-part><tp:taxon-name-part taxon-name-part-type="species" reg="multidentata">multidentata</tp:taxon-name-part></tp:taxon-name></italic> Stimpson, 1860 in the colouration and pattern of live individuals. <italic><tp:taxon-name><tp:taxon-name-part taxon-name-part-type="genus" reg="Caridina">C.</tp:taxon-name-part><tp:taxon-name-part taxon-name-part-type="species" reg="stellata">stellata</tp:taxon-name-part></tp:taxon-name></italic> can be easily distinguished from <italic><tp:taxon-name><tp:taxon-name-part taxon-name-part-type="genus" reg="Caridina">C.</tp:taxon-name-part><tp:taxon-name-part taxon-name-part-type="species" reg="multidentata">multidentata</tp:taxon-name-part></tp:taxon-name></italic> by the longer stylocerite, reaching 0.40 of the 2<sup>nd</sup> segment of the antennular peduncle (versus 0.70 of the 1<sup>st</sup> segment of antennular peduncle in <italic><tp:taxon-name><tp:taxon-name-part taxon-name-part-type="genus" reg="Caridina">C.</tp:taxon-name-part><tp:taxon-name-part taxon-name-part-type="species" reg="multidentata">multidentata</tp:taxon-name-part></tp:taxon-name></italic>); with straight rostrum (versus with a crest over orbit in <italic><tp:taxon-name><tp:taxon-name-part taxon-name-part-type="genus" reg="Caridina">C.</tp:taxon-name-part><tp:taxon-name-part taxon-name-part-type="species" reg="multidentata">multidentata</tp:taxon-name-part></tp:taxon-name></italic>), more teeth on carapace posterior to orbital margin (6–9 teeth versus 0 in <italic><tp:taxon-name><tp:taxon-name-part taxon-name-part-type="genus" reg="Caridina">C.</tp:taxon-name-part><tp:taxon-name-part taxon-name-part-type="species" reg="multidentata">multidentata</tp:taxon-name-part></tp:taxon-name></italic>); and large eggs (0.84–0.89 × 1.27–1.39 mm versus 0.23–0.28 × 0.38–0.40 mm in <italic><tp:taxon-name><tp:taxon-name-part taxon-name-part-type="genus" reg="Caridina">C.</tp:taxon-name-part><tp:taxon-name-part taxon-name-part-type="species" reg="multidentata">multidentata</tp:taxon-name-part></tp:taxon-name></italic>).</p></tp:treatment-sec><tp:treatment-sec sec-type="Ecological notes" id="SECID0EQFBG"><title>Ecological notes.</title><p><italic><tp:taxon-name><tp:taxon-name-part taxon-name-part-type="genus" reg="Caridina">Caridina</tp:taxon-name-part><tp:taxon-name-part taxon-name-part-type="species" reg="stellata">stellata</tp:taxon-name-part></tp:taxon-name></italic> appears to be a common atyid species in Guangxi. It was found from four streams in the Jinxiu Yao Autonomous County, Laibin City and also found in Dahua Yao Autonomous County, Hechi City. The environment of the streams is very similar. The streams run through land that is covered by secondary forest, with rocks interspersed with patches of gravel at the bottom (Fig. <xref ref-type="fig" rid="F4">4E</xref>). The width and depth of the streams were 2.0–3.5 m and 0.3–1.0 m, respectively, with waterfalls and rapids present. The shrimps inhabit vegetation amidst running water, under rocks in lentic environments and even in stagnant water, such as shallow pools. <italic><tp:taxon-name><tp:taxon-name-part taxon-name-part-type="genus" reg="Caridina">C.</tp:taxon-name-part><tp:taxon-name-part taxon-name-part-type="species" reg="stellata">stellata</tp:taxon-name-part></tp:taxon-name></italic> was found at Jinxiu, in co-existence with the atyid, <italic><tp:taxon-name><tp:taxon-name-part taxon-name-part-type="genus" reg="Neocaridina">Neocaridina</tp:taxon-name-part><tp:taxon-name-part taxon-name-part-type="species" reg="palmata">palmata</tp:taxon-name-part></tp:taxon-name></italic> (<xref ref-type="bibr" rid="B25">Shen 1948</xref>) and the palaemonid <italic><tp:taxon-name><tp:taxon-name-part taxon-name-part-type="genus" reg="Macrobrachium">Macrobrachium</tp:taxon-name-part><tp:taxon-name-part taxon-name-part-type="species" reg="nipponense">nipponense</tp:taxon-name-part></tp:taxon-name></italic>. At Dahua, this species was found also living together with <italic><tp:taxon-name><tp:taxon-name-part taxon-name-part-type="genus" reg="Neocaridina">N.</tp:taxon-name-part><tp:taxon-name-part taxon-name-part-type="species" reg="palmata">palmata</tp:taxon-name-part></tp:taxon-name></italic>. The majority of the habitats surveyed had a relatively high density of the new species.</p></tp:treatment-sec><tp:treatment-sec sec-type="distribution" id="SECID0EVHBG"><title>Distribution.</title><p>Known from Guangxi Zhuang Autonomous Region, southwest China.</p></tp:treatment-sec><ref-list><ref id="B16"><mixed-citation xmlns:xlink="http://www.w3.org/1999/xlink" xlink:type="simple"><person-group><name name-style="western"><surname>Liang</surname><given-names>XQ</given-names></name></person-group> (<year>2004</year>) <source>. Fauna Sinica. Invertebrata: <tp:taxon-name><tp:taxon-name-part taxon-name-part-type="subphylum">Crustacea</tp:taxon-name-part></tp:taxon-name>: <tp:taxon-name><tp:taxon-name-part taxon-name-part-type="order">Decapoda</tp:taxon-name-part></tp:taxon-name>: <tp:taxon-name><tp:taxon-name-part taxon-name-part-type="family">Atyidae</tp:taxon-name-part></tp:taxon-name>.</source><publisher-name>Science Press</publisher-name>, <publisher-loc>Beijing</publisher-loc>, <size units="page">375 pp</size>. [in Chinese with English abstract]</mixed-citation></ref><ref id="B25"><mixed-citation xmlns:xlink="http://www.w3.org/1999/xlink" xlink:type="simple"><person-group><name name-style="western"><surname>Shen</surname><given-names>CJ</given-names></name></person-group> (<year>1948</year>) <article-title>On three new species of <italic><tp:taxon-name><tp:taxon-name-part taxon-name-part-type="genus">Caridina</tp:taxon-name-part></tp:taxon-name></italic> (<tp:taxon-name><tp:taxon-name-part taxon-name-part-type="subphylum">Crustacea</tp:taxon-name-part></tp:taxon-name> Macrura) from south-west China. Contributions from the Institute of Zoology.</article-title><source>National Academy of Peiping</source><volume>4</volume>(<issue>3</issue>): <fpage>119</fpage>–<lpage>123</lpage>.</mixed-citation></ref></ref-list></tp:taxon-treatment>
