# Supplementary material for: ﻿Caridinastellata, a new species of atyid shrimp (Decapoda, Caridea, Atyidae) with the male description of Caridinacavernicola Liang & Zhou, 1993 from Guangxi, China
Source: Zookeys. 2022 Jun 14;1104:177–201. doi: 10.3897/zookeys.1104.81836 (PMC9848748; doi:10.3897/zookeys.1104.81836)
Supplement: XML Treatment for Caridina cavernicola [file zookeys.1104.81836-treatment2.xml]

<!DOCTYPE tp:taxon-treatment
  PUBLIC "-//TaxonX//DTD Taxonomic Treatment Publishing DTD v0 20100105//EN" "tax-treatment-NSO.dtd">
<tp:taxon-treatment xmlns:tp="http://www.plazi.org/taxpub"><tp:treatment-meta><kwd-group><label>Taxon classification</label><kwd>
                <named-content content-type="kingdom">Animalia</named-content>
              </kwd><kwd>
                <named-content content-type="order">Decapoda</named-content>
              </kwd><kwd>
                <named-content content-type="family">Atyidae</named-content>
              </kwd></kwd-group><mixed-citation publication-type="journal"><person-group><name><surname>Guo</surname><given-names>Guo-Cai</given-names></name><name><surname>Chen</surname><given-names>Qing-Hua</given-names></name><name><surname>Chen</surname><given-names>Wen-Jian</given-names></name><name><surname>Cai</surname><given-names>Chao-Huang</given-names></name><name><surname>Guo</surname><given-names>Zhao-Liang</given-names></name></person-group><article-title>﻿<italic><tp:taxon-name><tp:taxon-name-part taxon-name-part-type="genus" reg="Caridina">Caridina</tp:taxon-name-part><tp:taxon-name-part taxon-name-part-type="species" reg="stellata">stellata</tp:taxon-name-part></tp:taxon-name></italic>, a new species of atyid shrimp (<tp:taxon-name><tp:taxon-name-part taxon-name-part-type="order">Decapoda</tp:taxon-name-part></tp:taxon-name>, <tp:taxon-name><tp:taxon-name-part taxon-name-part-type="infraorder">Caridea</tp:taxon-name-part></tp:taxon-name>, <tp:taxon-name><tp:taxon-name-part taxon-name-part-type="family">Atyidae</tp:taxon-name-part></tp:taxon-name>) with the male description of <italic><tp:taxon-name><tp:taxon-name-part taxon-name-part-type="genus" reg="Caridina">Caridina</tp:taxon-name-part><tp:taxon-name-part taxon-name-part-type="species" reg="cavernicola">cavernicola</tp:taxon-name-part></tp:taxon-name></italic> Liang &amp; Zhou, 1993 from Guangxi, China</article-title><source>Zookeys</source><day>14</day><month>06</month><year>2022</year><volume>1104</volume><fpage>177</fpage><lpage>201</lpage><pub-id pub-id-type="doi">10.3897/zookeys.1104.81836</pub-id></mixed-citation></tp:treatment-meta><tp:nomenclature><label>﻿</label><tp:taxon-name>
              <object-id xmlns:xlink="http://www.w3.org/1999/xlink" content-type="arpha" xlink:type="simple">FDC595F1-54B7-534B-ABAA-F654BB116F74</object-id>
              <tp:taxon-name-part taxon-name-part-type="genus" reg="Caridina">Caridina</tp:taxon-name-part>
              <tp:taxon-name-part taxon-name-part-type="species" reg="cavernicola">cavernicola</tp:taxon-name-part>
            </tp:taxon-name><tp:taxon-authority>Liang &amp; Zhou, 1993</tp:taxon-authority><xref ref-type="fig" rid="F4">Figs 4B–D, F–H</xref><xref ref-type="fig" rid="F8">, 8</xref><xref ref-type="fig" rid="F9">, 9</xref><tp:nomenclature-citation-list><tp:nomenclature-citation><tp:taxon-name>
                  <tp:taxon-name-part taxon-name-part-type="genus" reg="Caridina">Caridina</tp:taxon-name-part>
                  <tp:taxon-name-part taxon-name-part-type="species" reg="cavernicola">cavernicola</tp:taxon-name-part>
                </tp:taxon-name><comment>Liang &amp; Zhou, 1993: 232–234, fig. 2 (1–8). [type locality: Lenggu Cave, Du’an Yao Autonomous County, Guangxi]</comment></tp:nomenclature-citation><tp:nomenclature-citation><tp:taxon-name>
                  <tp:taxon-name-part taxon-name-part-type="genus" reg="Caridina">Caridina</tp:taxon-name-part>
                  <tp:taxon-name-part taxon-name-part-type="species" reg="cavernicola">cavernicola</tp:taxon-name-part>
                </tp:taxon-name><comment><xref ref-type="bibr" rid="B16">Liang 2004</xref>: 204–206, fig. 98.</comment></tp:nomenclature-citation></tp:nomenclature-citation-list></tp:nomenclature><tp:treatment-sec sec-type="material" id="SECID0E34AI"><title>Material examined.</title><p>Nine males, cl 5.2–7.1 mm, 10 females, cl 5.5–7.8 mm (<abbrev xmlns:xlink="http://www.w3.org/1999/xlink" content-type="institution" xlink:title="Foshan University" id="ABBRID0EC5AI" xlink:type="simple">FU</abbrev>, 2018-11-26-02), Dading Village, Desu Town in the Du’an Chengjiang National Wetland Park (<named-content xmlns:xlink="http://www.w3.org/1999/xlink" content-type="dwc:verbatimCoordinates" xlink:type="simple"><named-content content-type="geo-json" specific-use="{&#34;type&#34;:&#34;Point&#34;,&#34;coordinates&#34;:[108.001389,23.941389]}" id="NCID0EK5AI" xlink:type="simple">23°56'29"N, 108°0'5"E</named-content></named-content>, alt. 156.17 m), 26 November 2018.3 males, cl 5.0–6.2 mm, five females, cl 5.6–8.1 mm (<abbrev xmlns:xlink="http://www.w3.org/1999/xlink" content-type="institution" xlink:title="Foshan University" id="ABBRID0EP5AI" xlink:type="simple">FU</abbrev>, 2018-11-26-02), near skylight 3, the Du’an Chengjiang National Wetland Park (<named-content xmlns:xlink="http://www.w3.org/1999/xlink" content-type="dwc:verbatimCoordinates" xlink:type="simple"><named-content content-type="geo-json" specific-use="{&#34;type&#34;:&#34;Point&#34;,&#34;coordinates&#34;:[107.986944,24.003056]}" id="NCID0EX5AI" xlink:type="simple">24°0'11"N, 107°59'13"E</named-content></named-content>, alt. 162.80 m), 26 November 2018. Two males, cl 4.7–5.2 mm, four females, cl 5.2–6.8 mm (<abbrev xmlns:xlink="http://www.w3.org/1999/xlink" content-type="institution" xlink:title="Foshan University" id="ABBRID0E35AI" xlink:type="simple">FU</abbrev>, 2018-11-26-02), skylight 2, the Du’an Chengjiang National Wetland Park (<named-content xmlns:xlink="http://www.w3.org/1999/xlink" content-type="dwc:verbatimCoordinates" xlink:type="simple"><named-content content-type="geo-json" specific-use="{&#34;type&#34;:&#34;Point&#34;,&#34;coordinates&#34;:[107.984392,24.006678]}" id="NCID0EE6AI" xlink:type="simple">24°0'24.04"N, 107°59'3.81"E</named-content></named-content>, alt. 150.00 m), 26 November 2018.</p></tp:treatment-sec><tp:treatment-sec sec-type="description" id="SECID0EJ6AI"><title>Description.</title><p>Body: slender and sub-cylindrical, males up to 35.3 mm tl, females up to 40.2 mm tl.</p><p><bold><italic>Rostrum</italic></bold> (Fig. <xref ref-type="fig" rid="F8">8A</xref>): Long, conspicuously high, tip slightly upturned, beyond one-thirds of rostrum and beyond distal end of scaphocerite; 0.91–1.1 of cl; rostrum formula 7-10+21-33/20-29.</p><fig id="F8" position="float" orientation="portrait"><object-id xmlns:xlink="http://www.w3.org/1999/xlink" content-type="doi" xlink:type="simple">10.3897/zookeys.1104.81836.figure8</object-id><object-id xmlns:xlink="http://www.w3.org/1999/xlink" content-type="arpha" xlink:type="simple">E2E51E90-D86F-5A5E-8A66-0FEEFCA9C7CB</object-id><label>Figure 8.</label><caption><p><italic><tp:taxon-name><tp:taxon-name-part taxon-name-part-type="genus" reg="Caridina">Caridina</tp:taxon-name-part><tp:taxon-name-part taxon-name-part-type="species" reg="cavernicola">cavernicola</tp:taxon-name-part></tp:taxon-name></italic><bold>A</bold> carapace and cephalic appendages, lateral view <bold>B</bold> antennule <bold>C</bold> antenna <bold>D</bold> mandible <bold>E</bold> maxillula <bold>F</bold> maxilla <bold>G</bold> first maxilliped <bold>H</bold> second maxilliped. Scale bars: 1.0 mm (<bold>A</bold>); 0.5 mm (<bold>B–C</bold>); 0.2 mm (<bold>D–H</bold>).</p></caption><graphic xmlns:xlink="http://www.w3.org/1999/xlink" xlink:href="zookeys-1104-177_article-81836__-g008.jpg" position="float" orientation="portrait" xlink:type="simple" id="oo_696289.jpg"><uri content-type="original_file" xlink:type="simple">https://binary.pensoft.net/fig/696289</uri></graphic></fig><p><bold><italic>Carapace</italic></bold> (Fig. <xref ref-type="fig" rid="F8">8A</xref>): Smooth, glabrous; antennal spine acute, fused with inferior orbital angle; pterygostomian margin rectangularly rounded, pterygostomian spine absent.</p><p><bold><italic>Antennule</italic></bold> (Fig. <xref ref-type="fig" rid="F8">8B</xref>): Peduncle reaching distinctly short of scaphocerite; stylocerite reaching 0.91 of 1<sup>st</sup> segment; anterolateral angle reaching 0.40–0.5 of 2<sup>nd</sup> segment; basal segment shorter than combined length of 2<sup>nd</sup> and 3<sup>rd</sup> segments, 2<sup>nd</sup> segment about 0.51 of 1<sup>st</sup> segment, about 1.2 of 3<sup>rd</sup> segment; all segments with marginal plumose setae.</p><p><bold><italic>Antenna</italic></bold> (Fig. <xref ref-type="fig" rid="F8">8C</xref>): Peduncle about 0.32 × as long as scaphocerite; scaphocerite about 3.2–3.4 × as long as wide, outer margin straight, asetose, ending in a strong sub-apical spine, inner and anterior margins with long plumose setae.</p><p>Mouthparts as in figure. <bold><italic>Mandible</italic></bold> (Fig. <xref ref-type="fig" rid="F8">8D</xref>) without palp; left incisor process with five sharp teeth; with two groups of medial setae; molar process ridged. <bold><italic>Maxillula</italic></bold> (Fig. <xref ref-type="fig" rid="F8">8E</xref>) with lower lacinia broadly rounded, with several rows of plumose setae; upper lacinia elongate, medial edge straight, with 23–27 strong spinules and simple setae; palp simple, slightly expanded distally, with numerous long simple setae. <bold><italic>Maxilla</italic></bold> (Fig. <xref ref-type="fig" rid="F8">8F</xref>) with scaphognathite tapering posteriorly, with regular row of long plumose setae distally and short marginal plumose setae continuing down proximal triangular process, furnished with numerous long plumose setae; upper and middle endite with marginal simple, denticulate and submarginal simple setae, with distal plumose setae; lower endite with long simple marginal setae; palp slightly shorter than the cleft of upper endite, wider proximally than distally, setose. <bold><italic>First maxilliped</italic></bold> (Fig. <xref ref-type="fig" rid="F8">8G</xref>) with broad palp and with terminal plumose setae; caridean lobe broad, with marginal plumose setae; exopodal flagellum well developed, with marginal plumose setae distally; ultimate and penultimate segments of endopod indistinctly divided; medial and distal margins of ultimate segment with marginal and sub-marginal rows of simple, denticulate and plumose setae; penultimate segments with marginal long plumose setae. <bold><italic>Second maxilliped</italic></bold> (Fig. <xref ref-type="fig" rid="F8">8H</xref>) with ultimate and penultimate segments of endopod indistinctly divided, reflected against basal segment; inner margin of ultimate, penultimate and basal segments with long setae of various types; exopod flagellum long, slender with marginal plumose setae distally. <bold><italic>Third maxilliped</italic></bold> (Fig. <xref ref-type="fig" rid="F9">9A</xref>) reaches to middle of 3<sup>rd</sup> antennular peduncle segment, endopod three-segmented, penultimate segment about 1.3 × as long as basal segment; distal segment 0.79 × as long as penultimate segment, ending in a large claw-like spine surrounded by simple setae, preceded by five spines, proximally a clump of long and short simple, serrate setae; exopod long, reaches to half of penultimate segment of endopod, distal margin with long plumose setae. Epipods on first four pereiopods.</p><p><bold><italic>First pereiopod</italic></bold> (Fig. <xref ref-type="fig" rid="F9">9B</xref>): Reaches to about end of eye; chela 1.4–2.2 × as long as high; 1.7–1.9 × length of carpus; movable finger 2.4–2.6 × as long as wide, 0.50–0.67 × length of palm, setal brushes well developed; carpus excavated disto-dorsally, 1.3–1.7 × as long as wide, 1.1–1.2 × length of merus.</p><fig id="F9" position="float" orientation="portrait"><object-id xmlns:xlink="http://www.w3.org/1999/xlink" content-type="doi" xlink:type="simple">10.3897/zookeys.1104.81836.figure9</object-id><object-id xmlns:xlink="http://www.w3.org/1999/xlink" content-type="arpha" xlink:type="simple">86639087-E966-5C26-8A64-737F23D0117E</object-id><label>Figure 9.</label><caption><p><italic><tp:taxon-name><tp:taxon-name-part taxon-name-part-type="genus" reg="Caridina">Caridina</tp:taxon-name-part><tp:taxon-name-part taxon-name-part-type="species" reg="cavernicola">cavernicola</tp:taxon-name-part></tp:taxon-name></italic><bold>A</bold> third maxilliped <bold>B</bold> first pereiopod <bold>C</bold> second pereiopod <bold>D</bold> third pereiopod <bold>E</bold> fourth pereiopod <bold>F</bold> first pleopod <bold>G</bold> second pleopod <bold>H</bold> telson <bold>I</bold> diaeresis of uropodal exopod. Scale bars: 0.5 mm (<bold>A–E, H</bold>); 0.2 mm (<bold>F, G, I</bold>).</p></caption><graphic xmlns:xlink="http://www.w3.org/1999/xlink" xlink:href="zookeys-1104-177_article-81836__-g009.jpg" position="float" orientation="portrait" xlink:type="simple" id="oo_696290.jpg"><uri content-type="original_file" xlink:type="simple">https://binary.pensoft.net/fig/696290</uri></graphic></fig><p><bold><italic>Second pereiopod</italic></bold> (Fig. <xref ref-type="fig" rid="F9">9C</xref>): Reaches to about end of 2<sup>nd</sup> antennular peduncle segment, more slender and longer than first pereiopod; chela 2.1–2.3 × as long as high; 0.97 × length of carpus; movable finger 2.9 × as long as wide and 0.91 × as long as palm, setal brushes well developed; carpus 3.3–4.2 × as long as wide, excavated distally, about 1.2 × length of merus.</p><p><bold><italic>Third pereiopod</italic></bold> (Fig. <xref ref-type="fig" rid="F9">9D</xref>): Reaches beyond end of scaphocerite; dactylus about 3.3 × as long as wide, ending in prominent claw-like spine surrounded by simple setae, behind which are 4–5 spines; propodus 4.9–6.4 × length of dactylus, bearing a row thin spinules on posterior and lateral margin, about 12.1 × as long as wide; carpus about 0.68 × length of propodus; merus 1.6–1.9 × length of carpus, with about 3 strong spines on the posterior margin.</p><p><bold><italic>Fourth pereiopod</italic></bold> (Fig. <xref ref-type="fig" rid="F9">9E</xref>): Reaches middle of 2<sup>nd</sup> segment of antennular peduncle; dactylus 4.8–5.2 × as long as wide, ending in prominent claw-like spine surrounded by simple setae, behind which is a comb-like row of 61–69 spines; propodus 3.6–4.4 × length of dactylus, bearing a row of spinules on posterior and lateral margins, 16.5–17.1 × as long as wide; carpus 0.50–0.54 × length of propodus; merus 1.3–1.5 × length of carpus, with about three strong spines on the posterior margin.</p><p><bold><italic>First pleopod</italic></bold> (Fig. <xref ref-type="fig" rid="F9">9F</xref>): Endopod in male short, rectangle, about 0.26 × length of exopod, about 1.7 × as long as proximally wide, tip concave, inner margin bearing equal two thin spine setae, outer margin bearing nearly equal long and dense spine setae, without an appendix interna.</p><p><bold><italic>Second pleopod</italic></bold> (Fig. <xref ref-type="fig" rid="F9">9G</xref>): Endopod about 0.83 × length of exopod; appendix masculina rod-shaped, reaching about 0.49 × length of endopod, inner margin and tip bearing nearly equal spine setae; appendix interna well developed, almost the same size as appendix masculina, reaching about 0.97 × length of appendix masculina, with many cincinuli distally.</p><p><bold><italic>Telson</italic></bold> (Fig. <xref ref-type="fig" rid="F9">9H</xref>): 0.44–0.51 × length of cl, distinctly longer than sixth abdominal segment, posterior margin acutely triangular, with a projection, dorsal surface with 6–7 pairs of stout movable spine setae including the pair at posterior lateral angles; posterior margin with four pairs of intermedial plumose setae, lateral pair of spines subequal to intermedian pairs. Exopodite of the uropod bears a series of 12–15 movable spinules along the diaresis.</p><p><bold><italic>Eggs</italic></bold> 0.80–0.92 × 1.37–1.40 mm in diameter.</p></tp:treatment-sec><tp:treatment-sec sec-type="Colouration" id="SECID0EKIBI"><title>Colouration.</title><p>Body translucent, rust brown, with small red pigment spots scattered on whole body, with a broad red-brown vertical stripe on each abdominal segment; appendages transparent (Figs <xref ref-type="fig" rid="F4">4B–D</xref>).</p></tp:treatment-sec><tp:treatment-sec sec-type="remarks" id="SECID0EUIBI"><title>Remarks.</title><p><italic><tp:taxon-name><tp:taxon-name-part taxon-name-part-type="genus" reg="Caridina">Caridina</tp:taxon-name-part><tp:taxon-name-part taxon-name-part-type="species" reg="cavernicola">cavernicola</tp:taxon-name-part></tp:taxon-name></italic> was known from only two females and one juvenile specimen when it was first collected from a limestone cave in Lenggu Cave, Du’an Yao Autonomous County, Hechi City, Guangxi. Only the name of the cave is mentioned without detailed environmental information and body colour of the shrimps (<xref ref-type="bibr" rid="B19">Liang and Zhou 1993</xref>). Attempts to find the Lenggu Cave through enquiring the exact location from local government departments and residents was unfruitful. However, it was most fortunate that we have collected samples from three sites inside the Chengjiang National Wetland Park. This species is abundant amongst leaf litter and the fibrous roots of riparian trees and plants along the edges of the Chengjiang River. It was also found in small populations in a skylight. No difference was found between individuals collected from the river and skylight sites. We can speculate that the underground water of the skylight may be connected to the Chengjiang River. This also indicates that the shrimp likely only recently invaded the cave environment and can occupy both epigean and hypogean karst habitats.</p><p><xref ref-type="bibr" rid="B16">Liang (2004)</xref> mentioned the status of this species as questionable due to some unusual characters, such as: 1<sup>st</sup>, 2<sup>nd</sup> pereiopod chela stout; 2<sup>nd</sup> pereiopod carpus disto-dorsally excavated; 3<sup>rd</sup>, 4<sup>th</sup>, 5<sup>th</sup> pereiopod propodus posterior margin with numerous long plumose setae. Through this study, however, we have found that the morphological and genetic data are congruent and that this species clearly belongs to the genus <italic><tp:taxon-name><tp:taxon-name-part taxon-name-part-type="genus" reg="Caridina">Caridina</tp:taxon-name-part></tp:taxon-name></italic>.</p></tp:treatment-sec><tp:treatment-sec sec-type="Ecological notes" id="SECID0ECKBI"><title>Ecological notes.</title><p>Chengjiang National Wetland Park is located in Du’an Yao Autonomous County, Hechi City, Guangxi. It is also a part of the Du’an Subterranean River National Geopark, Guangxi. The Park mainly consists of the Chengjiang River and integrated farming wetland, river wetland and urban wetland, covering a total area of 8.64 km<sup>2</sup>, with a width of 11.7 km and a length of 24.2 km. Chengjiang River originates from two skylights, one is Yantan Pool, located at the foot of Guanyin Mountain in Jiudun Village, Daxing Town, the other is Dongtan Pool, located in Taiyang Village, Daxing Town. Chengjiang River belongs to the Red River system, one of the tributaries of the Pearl River system. The river is 50–80 m wide and 5–10 m deep. Chengjiang River and its associated wetlands are also home to many other rare and endangered endemic species of plants and animals. The seaweed flower, <italic><tp:taxon-name><tp:taxon-name-part taxon-name-part-type="genus" reg="Ottelia">Ottelia</tp:taxon-name-part><tp:taxon-name-part taxon-name-part-type="species" reg="acuminate">acuminate</tp:taxon-name-part></tp:taxon-name></italic> is an endangered aquatic plant that is only found in China (Yunnan, Guizhou, Guangxi and Hainan) and can be found in Chengjiang River. Peach blossom jellyfish, <italic><tp:taxon-name><tp:taxon-name-part taxon-name-part-type="genus" reg="Craspedacusta">Craspedacusta</tp:taxon-name-part></tp:taxon-name></italic> sp., appears in skylight 1 at Zhuqing Tun, Dongmiao Village, Dongmiao Township. The teleostean fish, <italic><tp:taxon-name><tp:taxon-name-part taxon-name-part-type="genus" reg="Metzia">Metzia</tp:taxon-name-part><tp:taxon-name-part taxon-name-part-type="species" reg="formosae">formosae</tp:taxon-name-part></tp:taxon-name></italic> is listed as vulnerable (<abbrev xmlns:xlink="http://www.w3.org/1999/xlink" xlink:title="vulnerable" id="ABBRID0EHLBI" xlink:type="simple">VU</abbrev>) in the China Red Data of endangered animals: fishes (<xref ref-type="bibr" rid="B32">Yue and Chen 1998</xref>) and is also found here. <italic><tp:taxon-name><tp:taxon-name-part taxon-name-part-type="genus" reg="Yunnanilus">Yunnanilus</tp:taxon-name-part><tp:taxon-name-part taxon-name-part-type="species" reg="pulcherrimus">pulcherrimus</tp:taxon-name-part></tp:taxon-name></italic>, <italic><tp:taxon-name><tp:taxon-name-part taxon-name-part-type="genus" reg="Aphyocypris">Aphyocypris</tp:taxon-name-part><tp:taxon-name-part taxon-name-part-type="species" reg="pulchrilineata">pulchrilineata</tp:taxon-name-part></tp:taxon-name></italic>, <italic><tp:taxon-name><tp:taxon-name-part taxon-name-part-type="genus" reg="Metzia">Metzia</tp:taxon-name-part><tp:taxon-name-part taxon-name-part-type="species" reg="longinasus">longinasus</tp:taxon-name-part></tp:taxon-name></italic>, <italic><tp:taxon-name><tp:taxon-name-part taxon-name-part-type="genus" reg="Silurus">Silurus</tp:taxon-name-part><tp:taxon-name-part taxon-name-part-type="species" reg="duanensis">duanensis</tp:taxon-name-part></tp:taxon-name></italic> and <italic><tp:taxon-name><tp:taxon-name-part taxon-name-part-type="genus" reg="Bibarba">Bibarba</tp:taxon-name-part><tp:taxon-name-part taxon-name-part-type="species" reg="bibarba">bibarba</tp:taxon-name-part></tp:taxon-name></italic> are endemic species of Du’an County (<xref ref-type="bibr" rid="B30">Ye et al. 2016</xref>).</p><p><italic><tp:taxon-name><tp:taxon-name-part taxon-name-part-type="genus" reg="Caridina">Caridina</tp:taxon-name-part><tp:taxon-name-part taxon-name-part-type="species" reg="cavernicola">cavernicola</tp:taxon-name-part></tp:taxon-name></italic> were caught alongside <italic><tp:taxon-name><tp:taxon-name-part taxon-name-part-type="genus" reg="Neocaridina">Neocaridina</tp:taxon-name-part><tp:taxon-name-part taxon-name-part-type="species" reg="palmata">palmata</tp:taxon-name-part></tp:taxon-name></italic> (<xref ref-type="bibr" rid="B25">Shen 1948</xref>) and <italic><tp:taxon-name><tp:taxon-name-part taxon-name-part-type="genus" reg="Macrobrachium">Macrobrachium</tp:taxon-name-part><tp:taxon-name-part taxon-name-part-type="species" reg="nipponense">nipponense</tp:taxon-name-part></tp:taxon-name></italic> in river sites.</p></tp:treatment-sec><tp:treatment-sec sec-type="distribution" id="SECID0EROBI"><title>Distribution.</title><p>Know from Guangxi Zhuang Autonomous Region, southwest China.</p></tp:treatment-sec><tp:treatment-sec><!--Section generated to contain objects referenced in tp:taxon-treatment.--><fig id="F4" position="float" orientation="portrait"><object-id xmlns:xlink="http://www.w3.org/1999/xlink" content-type="doi" xlink:type="simple">10.3897/zookeys.1104.81836.figure4</object-id><object-id xmlns:xlink="http://www.w3.org/1999/xlink" content-type="arpha" xlink:type="simple">2B23A918-4AE1-550E-A02E-8DC8B47D5F5D</object-id><label>Figure 4.</label><caption><p>Habitats and live colouration of <italic><tp:taxon-name><tp:taxon-name-part taxon-name-part-type="genus" reg="Caridina">Caridina</tp:taxon-name-part><tp:taxon-name-part taxon-name-part-type="species" reg="stellata">stellata</tp:taxon-name-part></tp:taxon-name></italic> sp. nov. and <italic><tp:taxon-name><tp:taxon-name-part taxon-name-part-type="genus" reg="Caridina">C.</tp:taxon-name-part><tp:taxon-name-part taxon-name-part-type="species" reg="cavernicola">cavernicola</tp:taxon-name-part></tp:taxon-name></italic><bold>A</bold><italic><tp:taxon-name><tp:taxon-name-part taxon-name-part-type="genus" reg="Caridina">C.</tp:taxon-name-part><tp:taxon-name-part taxon-name-part-type="species" reg="stellata">stellata</tp:taxon-name-part></tp:taxon-name></italic> sp. nov. <bold>B–D</bold><italic><tp:taxon-name><tp:taxon-name-part taxon-name-part-type="genus" reg="Caridina">C.</tp:taxon-name-part><tp:taxon-name-part taxon-name-part-type="species" reg="cavernicola">cavernicola</tp:taxon-name-part></tp:taxon-name></italic>; <bold>E–H</bold> surrounding environment of <italic><tp:taxon-name><tp:taxon-name-part taxon-name-part-type="genus" reg="Caridina">C.</tp:taxon-name-part><tp:taxon-name-part taxon-name-part-type="species" reg="stellata">stellata</tp:taxon-name-part></tp:taxon-name></italic> sp. nov (<bold>E</bold>) and <italic><tp:taxon-name><tp:taxon-name-part taxon-name-part-type="genus" reg="Caridina">C.</tp:taxon-name-part><tp:taxon-name-part taxon-name-part-type="species" reg="cavernicola">cavernicola</tp:taxon-name-part></tp:taxon-name></italic> (<bold>F–H</bold>).</p></caption><graphic xmlns:xlink="http://www.w3.org/1999/xlink" xlink:href="zookeys-1104-177_article-81836__-g004.jpg" position="float" orientation="portrait" xlink:type="simple" id="oo_696285.jpg"><uri content-type="original_file" xlink:type="simple">https://binary.pensoft.net/fig/696285</uri></graphic></fig></tp:treatment-sec><ref-list><ref id="B16"><mixed-citation xmlns:xlink="http://www.w3.org/1999/xlink" xlink:type="simple"><person-group><name name-style="western"><surname>Liang</surname><given-names>XQ</given-names></name></person-group> (<year>2004</year>) <source>. Fauna Sinica. Invertebrata: <tp:taxon-name><tp:taxon-name-part taxon-name-part-type="subphylum">Crustacea</tp:taxon-name-part></tp:taxon-name>: <tp:taxon-name><tp:taxon-name-part taxon-name-part-type="order">Decapoda</tp:taxon-name-part></tp:taxon-name>: <tp:taxon-name><tp:taxon-name-part taxon-name-part-type="family">Atyidae</tp:taxon-name-part></tp:taxon-name>.</source><publisher-name>Science Press</publisher-name>, <publisher-loc>Beijing</publisher-loc>, <size units="page">375 pp</size>. [in Chinese with English abstract]</mixed-citation></ref><ref id="B19"><mixed-citation xmlns:xlink="http://www.w3.org/1999/xlink" xlink:type="simple"><person-group><name name-style="western"><surname>Liang</surname><given-names>XQ</given-names></name><name name-style="western"><surname>Zhou</surname><given-names>J</given-names></name></person-group> (<year>1993</year>) <article-title>Study on new atyid shrimps (<tp:taxon-name><tp:taxon-name-part taxon-name-part-type="order">Decapoda</tp:taxon-name-part></tp:taxon-name>, <tp:taxon-name><tp:taxon-name-part taxon-name-part-type="infraorder">Caridea</tp:taxon-name-part></tp:taxon-name>) from Guangxi, China.</article-title><source>Shui Sheng Sheng Wu Hsueh Bao</source><volume>17</volume>(<issue>3</issue>): <fpage>231</fpage>–<lpage>239</lpage>. [In Chinese with English abstract]</mixed-citation></ref><ref id="B32"><mixed-citation xmlns:xlink="http://www.w3.org/1999/xlink" xlink:type="simple"><person-group><name name-style="western"><surname>Yue</surname><given-names>PQ</given-names></name><name name-style="western"><surname>Chen</surname><given-names>YY</given-names></name></person-group> (<year>1998</year>) <source>China red data of endangered animals:fishes.</source><publisher-name>Science Press</publisher-name>, <publisher-loc>Beijing, Hong Kong, New York</publisher-loc>, <size units="page">244 pp</size>.</mixed-citation></ref><ref id="B30"><mixed-citation xmlns:xlink="http://www.w3.org/1999/xlink" xlink:type="simple"><person-group><name name-style="western"><surname>Ye</surname><given-names>F</given-names></name><name name-style="western"><surname>Zhang</surname><given-names>P</given-names></name><name name-style="western"><surname>Xiu</surname><given-names>LH</given-names></name><name name-style="western"><surname>Yang</surname><given-names>J</given-names></name></person-group> (<year>2016</year>) <article-title>G-F Diversity Indices and Conservation Strategies on Fishes in the Du’an Chengjiang National Wetland Park.</article-title><source>Journal of Nanjing Normal University</source><volume>39</volume>(<issue>2</issue>): <fpage>78</fpage>–<lpage>83</lpage>. <ext-link xlink:href="10.3969/j.issn.1001-4616.2016.02.015" ext-link-type="doi" xlink:type="simple">https://doi.org/10.3969/j.issn.1001-4616.2016.02.015</ext-link> [Natural Science Edition]</mixed-citation></ref><ref id="B25"><mixed-citation xmlns:xlink="http://www.w3.org/1999/xlink" xlink:type="simple"><person-group><name name-style="western"><surname>Shen</surname><given-names>CJ</given-names></name></person-group> (<year>1948</year>) <article-title>On three new species of <italic><tp:taxon-name><tp:taxon-name-part taxon-name-part-type="genus">Caridina</tp:taxon-name-part></tp:taxon-name></italic> (<tp:taxon-name><tp:taxon-name-part taxon-name-part-type="subphylum">Crustacea</tp:taxon-name-part></tp:taxon-name> Macrura) from south-west China. Contributions from the Institute of Zoology.</article-title><source>National Academy of Peiping</source><volume>4</volume>(<issue>3</issue>): <fpage>119</fpage>–<lpage>123</lpage>.</mixed-citation></ref></ref-list></tp:taxon-treatment>
